# Supplementary material for: Characteristics, Assembly Processes and Stability of Bacterial Communities in Aquatic–Terrestrial Ecotone: A Case Study of Danjiangkou Reservoir, China
Source: Microorganisms. 2026 Apr 19;14(4):923. doi: 10.3390/microorganisms14040923 (PMC13118914; doi:10.3390/microorganisms14040923)
Supplement: Supplementary file 1 [file microorganisms-14-00923-s001.zip]

Archive with 1 entries (1 files):
- microorganisms-4234735-supplementary.pdf
